# Supplementary material for: Effect of Caging on Cryptosporidium parvum Proliferation in Mice
Source: Microorganisms. 2022 Jun 17;10(6):1242. doi: 10.3390/microorganisms10061242 (PMC9230662; doi:10.3390/microorganisms10061242)
Supplement: Supplementary file 1 [file microorganisms-10-01242-s001.zip]

Archive with 5 entries (5 files):
- Figure S1.tif
- Figure S2.tif
- TableS1.xlsx
- TableS2.xlsx
- TableS3.xlsx
