# Supplementary material for: Effect of Caging on Cryptosporidium parvum Proliferation in Mice
Source: Microorganisms. 2022 Jun 17;10(6):1242. doi: 10.3390/microorganisms10061242 (PMC9230662; doi:10.3390/microorganisms10061242)
Supplement: Supplementary file 1 [file microorganisms-10-01242-s001.zip › TableS1.xlsx]

## Sheet: Sheet1
Table S1 Oocyst counts obtained as described in Material and Methods
experiment 35
day PI	g1m1	g1m2	g1m3	g1m4			g2	g3	g4	g5	g6	g7	g8	g9
6	141	0	16	107			0	4	1		0	0	1	0
9	91	0	15	177			0	7	0	0	0	0	0	0
12	35	0	15	57			0	3	0	0	0	0	0	0
14	181	0	25	162			0	3	0	0	0	0	0	0
19			69	14			0	17	0	0	0	7	0	0
experiment 37
	g1m1	g1m2	g1m3	g1m4	g2m1	g2m2	g2m3	g2m4	g3	g4	g5	g6	g7	g8
6	not counted individually										14			1
7									0	0	32	0	0	0
8									0	0	73	0	0	28
9									0	0	26	0	0	78
10									0	0	68	0	0	21
14									0	0		0	0	23
15									0	0	19	0	0	5
17									0	0	85	0	0	114
21											64
22											83
experiment 38
	g1m1	g1m2	g1m3	g1m4	g2m1	g2m2	g2m3	g2m4	g3	g4	g5	g6	g7	g8
6	6	0	0	0	16	1	0	0	0	0	0	0	0	0
7	2	0	0	0	28	89	0	0	0	0	0	0	0	0
8	9	0	0	0	2	2	0	0	0	0	0	0	0	0
11									0	0	2	0	0	0
12									0	0	0	0	0	0
13	13	1	6	0	10	4	0	0	0	0	0	1	0	0
14	70	18	16	0	23	18	0	0	0	0	4	0	2	3
15									0	0	8	1
18									0	0	0	0	0	1
19	20	0	0	1	20	16	0	1	0	0	5	0	0	0
experiment 40
	g1m1	g1m2	g1m3	g1m4	g2m1	g2m2	g2m3	g2m4	g3	g4	g5	g6	g7	g8
7	0	0	0	0	0	14	13	14	0	0	0	0	0	5
8	20	13	62	14	23	114	6	10	23	0	0	0	0
10	0	1	25	61	15	21	2	0	0	0	0	7	1
14		1	17	25	4	8		9	0	5	0	3	0
Statistics:
Association between caging and oocyst positivity by mouse is significant (Chi2= 6.340, 1 d.f., p=0.012).
Association between caging and positive samples is significant (Chi2=32.660, 1 d.f., p<0.001).
