# Supplementary material for: Effect of Caging on Cryptosporidium parvum Proliferation in Mice
Source: Microorganisms. 2022 Jun 17;10(6):1242. doi: 10.3390/microorganisms10061242 (PMC9230662; doi:10.3390/microorganisms10061242)
Supplement: Supplementary file 1 [file microorganisms-10-01242-s001.zip › TableS2.xlsx]

## Sheet: Sheet1
Table S2 Taxonomy of indicator OTUs
OTU	Phi Coefficient	Taxonomy
experiment 35
OTU_045	1	Bacteroidetes(100);Bacteroidia(100);Bacteroidales(100);Muribaculaceae(100);Muribaculaceae_ge(99);
OTU_098	1	Firmicutes(100);Clostridia(100);Clostridiales(100);Ruminococcaceae(100);Ruminococcaceae_UCG-009(100);
OTU_066	0.984962	Firmicutes(100);Clostridia(100);Clostridiales(100);Lachnospiraceae(100);Lachnoclostridium(92);
OTU_050	0.979379	Firmicutes(100);Clostridia(100);Clostridiales(100);Lachnospiraceae(100);Roseburia(91);
OTU_231	0.964031	Firmicutes(100);Bacilli(100);Lactobacillales(100);Lactobacillaceae(100);Lactobacillus(100);
OTU_286	0.959166	Bacteroidetes(100);Bacteroidia(100);Bacteroidales(100);Muribaculaceae(100);Muribaculaceae_ge(96);
OTU_056	0.941942	Bacteroidetes(100);Bacteroidia(100);Bacteroidales(100);Bacteroidaceae(100);Bacteroides(100);
OTU_279	0.939336	Firmicutes(100);Clostridia(100);Clostridiales(100);Lachnospiraceae(100);ASF356(100);
OTU_281	0.92809	Firmicutes(100);Clostridia(100);Clostridiales(100);Ruminococcaceae(100);Ruminiclostridium_9(92);
OTU_248	0.919866	Firmicutes(100);Clostridia(100);Clostridiales(100);Lachnospiraceae(100);Lachnoclostridium(70);
OTU_241	0.912885	Firmicutes(100);Clostridia(100);Clostridiales(100);Lachnospiraceae(100);Lachnospiraceae_UCG-006(100);
experiment 37
OTU_124	0.9444	Firmicutes(100);Clostridia(100);Clostridiales(100);Family_XIII(100);Family_XIII_unclassified(100);
experiment 38
OTU_051	1	Bacteroidetes(100);Bacteroidia(100);Bacteroidales(100);Muribaculaceae(100);Muribaculaceae_ge(100);
OTU_158	1	Bacteroidetes(100);Bacteroidia(100);Bacteroidales(100);Muribaculaceae(100);Muribaculaceae_ge(100);
OTU_171	1	Bacteroidetes(100);Bacteroidia(100);Bacteroidales(100);Muribaculaceae(100);Muribaculaceae_ge(100);
OTU_043	0.989637	Bacteroidetes(100);Bacteroidia(100);Bacteroidales(100);Muribaculaceae(100);Muribaculaceae_ge(100);
OTU_046	0.989637	Bacteroidetes(100);Bacteroidia(100);Bacteroidales(100);Muribaculaceae(100);Muribaculaceae_ge(100);
OTU_085	0.989637	Bacteroidetes(100);Bacteroidia(100);Bacteroidales(100);Muribaculaceae(100);Muribaculaceae_ge(100);
OTU_126	0.989637	Bacteroidetes(100);Bacteroidia(100);Bacteroidales(100);Muribaculaceae(100);Muribaculaceae_ge(100);
OTU_037	0.979379	Bacteroidetes(100);Bacteroidia(100);Bacteroidales(100);Muribaculaceae(100);Muribaculaceae_ge(100);
OTU_162	0.979379	Bacteroidetes(100);Bacteroidia(100);Bacteroidales(100);Muribaculaceae(100);Muribaculaceae_ge(100);
OTU_039	0.975595	Bacteroidetes(100);Bacteroidia(100);Bacteroidales(100);Muribaculaceae(100);Muribaculaceae_ge(100);
OTU_143	0.970143	Bacteroidetes(100);Bacteroidia(100);Bacteroidales(100);Muribaculaceae(100);Muribaculaceae_ge(100);
OTU_165	0.970143	Bacteroidetes(100);Bacteroidia(100);Bacteroidales(100);Muribaculaceae(100);Muribaculaceae_ge(100);
OTU_261	0.970143	Bacteroidetes(100);Bacteroidia(100);Bacteroidales(100);Muribaculaceae(100);Muribaculaceae_ge(100);
OTU_059	0.969223	Bacteroidetes(100);Bacteroidia(100);Bacteroidales(100);Muribaculaceae(100);Muribaculum(100);
OTU_131	0.941124	Bacteroidetes(100);Bacteroidia(100);Bacteroidales(100);Muribaculaceae(100);Muribaculaceae_ge(100);
OTU_201	0.941124	Bacteroidetes(100);Bacteroidia(100);Bacteroidales(100);Muribaculaceae(100);Muribaculaceae_ge(100);
OTU_221	0.941124	Bacteroidetes(100);Bacteroidia(100);Bacteroidales(100);Muribaculaceae(100);Muribaculaceae_ge(100);
OTU_222	0.941124	Bacteroidetes(100);Bacteroidia(100);Bacteroidales(100);Muribaculaceae(100);Muribaculaceae_ge(100);
OTU_243	0.941124	Bacteroidetes(100);Bacteroidia(100);Bacteroidales(100);Rikenellaceae(100);Alistipes(100);
OTU_341	0.941124	Bacteroidetes(100);Bacteroidia(100);Bacteroidales(100);Marinifilaceae(100);Odoribacter(100);
OTU_114	0.912871	Bacteria_unclassified(100);Bacteria_unclassified(100);Bacteria_unclassified(100);Bacteria_unclassified(100);Bacteria_unclassified(100);
OTU_123	0.912871	Bacteroidetes(100);Bacteroidia(100);Bacteroidales(100);Muribaculaceae(100);Muribaculaceae_ge(100);
OTU_194	0.912871	Bacteroidetes(100);Bacteroidia(100);Bacteroidales(100);Muribaculaceae(100);Muribaculaceae_ge(100);
OTU_322	0.912871	Patescibacteria(100);Saccharimonadia(100);Saccharimonadales(100);Saccharimonadaceae(100);Candidatus_Saccharimonas(100);
OTU_236	0.9016	Bacteroidetes(100);Bacteroidia(100);Bacteroidales(100);Bacteroidaceae(100);Bacteroides(100);
