# Supplementary material for: Effect of Caging on Cryptosporidium parvum Proliferation in Mice
Source: Microorganisms. 2022 Jun 17;10(6):1242. doi: 10.3390/microorganisms10061242 (PMC9230662; doi:10.3390/microorganisms10061242)
Supplement: Supplementary file 1 [file microorganisms-10-01242-s001.zip › TableS3.xlsx]

## Sheet: Table S3
Table S3. Taxonomy of OTUs positively and negatively associated with oocyst output in 35 fecal samples from individually caged mice.
OTU	Resp. Var. Score	Taxonomy
positively correlated with oocyst output
OTU_075	0.6813	Firmicutes(100);Bacilli(100);Lactobacillales(100);Lactobacillaceae(100);Lactobacillus(100);
OTU_031	0.6466	Actinobacteria(100);Actinobacteria(100);Bifidobacteriales(100);Bifidobacteriaceae(100);Bifidobacterium(100);
OTU_010	0.6229	Firmicutes(100);Bacilli(100);Lactobacillales(100);Lactobacillaceae(100);Lactobacillus(100);
OTU_006	0.6002	Firmicutes(100);Erysipelotrichia(100);Erysipelotrichales(100);Erysipelotrichaceae(100);Faecalibaculum(100);
OTU_022	0.5805	Actinobacteria(100);Actinobacteria(100);Bifidobacteriales(100);Bifidobacteriaceae(100);Bifidobacterium(100);
OTU_089	0.545	Firmicutes(100);Clostridia(100);Clostridiales(100);Clostridiaceae_1(100);Clostridium_sensu_stricto_1(100);
OTU_002	0.5438	Firmicutes(100);Bacilli(100);Lactobacillales(100);Lactobacillaceae(100);Lactobacillus(100);
OTU_065	0.4469	Firmicutes(100);Clostridia(100);Clostridiales(100);Peptostreptococcaceae(100);Romboutsia(100);
OTU_142	0.4349	Proteobacteria(100);Gammaproteobacteria(100);Enterobacteriales(100);Enterobacteriaceae(100);Escherichia-Shigella(79);
OTU_213	0.4318	Proteobacteria(100);Gammaproteobacteria(100);Enterobacteriales(100);Enterobacteriaceae(100);Escherichia-Shigella(89);
OTU_003	0.4278	Firmicutes(100);Bacilli(100);Lactobacillales(100);Lactobacillaceae(100);Lactobacillus(100);
OTU_005	0.3914	Firmicutes(100);Erysipelotrichia(100);Erysipelotrichales(100);Erysipelotrichaceae(100);Turicibacter(100);
OTU_296	0.3816	Firmicutes(100);Bacilli(100);Lactobacillales(100);Lactobacillaceae(100);Lactobacillus(100);
OTU_326	0.3732	Firmicutes(100);Bacilli(100);Lactobacillales(100);Lactobacillaceae(100);Lactobacillus(100);
OTU_034	0.1569	Bacteroidetes(100);Bacteroidia(100);Bacteroidales(100);Muribaculaceae(100);Muribaculaceae_ge(100);
negatively correlated with oocyst output
OTU_346	-0.673	Firmicutes(100);Clostridia(100);Clostridiales(100);Lachnospiraceae(100);Roseburia(98);
OTU_109	-0.6779	Firmicutes(100);Clostridia(100);Clostridiales(100);Lachnospiraceae(100);GCA-900066575(100);
OTU_191	-0.6843	Firmicutes(100);Clostridia(100);Clostridiales(100);Lachnospiraceae(100);Lachnospiraceae_unclassified(100);
OTU_073	-0.6893	Firmicutes(100);Clostridia(100);Clostridiales(100);Lachnospiraceae(100);Lachnospiraceae_NK4A136_group(100);
OTU_041	-0.6941	Firmicutes(100);Clostridia(100);Clostridiales(100);Lachnospiraceae(100);Lachnoclostridium(94);
OTU_015	-0.6949	Firmicutes(100);Clostridia(100);Clostridiales(100);Lachnospiraceae(100);Lachnospiraceae_NK4A136_group(100);
OTU_024	-0.7038	Firmicutes(100);Clostridia(100);Clostridiales(100);Lachnospiraceae(100);Lachnospiraceae_unclassified(100);
OTU_048	-0.7114	Firmicutes(100);Clostridia(100);Clostridiales(100);Lachnospiraceae(100);uncultured(95);
OTU_058	-0.7167	Firmicutes(100);Clostridia(100);Clostridiales(100);Lachnospiraceae(100);Lachnospiraceae_NK4A136_group(100);
OTU_008	-0.7212	Firmicutes(100);Clostridia(100);Clostridiales(100);Lachnospiraceae(100);Lachnospiraceae_NK4A136_group(100);
OTU_035	-0.7221	Firmicutes(100);Clostridia(100);Clostridiales(100);Lachnospiraceae(100);Lachnospiraceae_NK4A136_group(99);
OTU_124	-0.729	Firmicutes(100);Clostridia(100);Clostridiales(100);Family_XIII(100);Family_XIII_unclassified(100);
OTU_014	-0.7484	Firmicutes(100);Clostridia(100);Clostridiales(100);Lachnospiraceae(100);Lachnospiraceae_NK4A136_group(100);
OTU_032	-0.7494	Firmicutes(100);Clostridia(100);Clostridiales(100);Lachnospiraceae(100);Roseburia(95);
OTU_076	-0.7637	Firmicutes(100);Clostridia(100);Clostridiales(100);Clostridiales_unclassified(100);Clostridiales_unclassified(100);
Oocyst output is a significant predictor of OTU profile (pseudo-F=14.8, p=0.002). See main text section 3.3.2.
